# Supplementary material for: ﻿Syntormon Loew (Diptera, Dolichopodidae) from Inner Mongolia, China, with the description of a new species
Source: Zookeys. 2024 Sep 16;1212:143–52. doi: 10.3897/zookeys.1212.119024 (PMC11420542; doi:10.3897/zookeys.1212.119024)
Supplement: XML Treatment for Syntormon henanense [file zookeys.1212.119024-treatment2.xml]

<!DOCTYPE tp:taxon-treatment
  PUBLIC "-//TaxonX//DTD Taxonomic Treatment Publishing DTD v0 20100105//EN" "tax-treatment-NSO.dtd">
<tp:taxon-treatment xmlns:tp="http://www.plazi.org/taxpub"><tp:treatment-meta><kwd-group><label>Taxon classification</label><kwd>
                <named-content content-type="kingdom">Animalia</named-content>
              </kwd><kwd>
                <named-content content-type="order">Diptera</named-content>
              </kwd><kwd>
                <named-content content-type="family">Dolichopodidae</named-content>
              </kwd></kwd-group><mixed-citation publication-type="journal"><person-group><name><surname>Qian</surname><given-names>Xingyang</given-names></name><name><surname>Tang</surname><given-names>Chufei</given-names></name><name><surname>Wang</surname><given-names>Ning</given-names></name><name><surname>Yang</surname><given-names>Ding</given-names></name></person-group><article-title>﻿<italic><tp:taxon-name><tp:taxon-name-part taxon-name-part-type="genus" reg="Syntormon">Syntormon</tp:taxon-name-part></tp:taxon-name></italic> Loew (<tp:taxon-name><tp:taxon-name-part taxon-name-part-type="order">Diptera</tp:taxon-name-part></tp:taxon-name>, <tp:taxon-name><tp:taxon-name-part taxon-name-part-type="family">Dolichopodidae</tp:taxon-name-part></tp:taxon-name>) from Inner Mongolia, China, with the description of a new species</article-title><source>Zookeys</source><day>16</day><month>09</month><year>2024</year><volume>1212</volume><fpage>143</fpage><lpage>152</lpage><pub-id pub-id-type="doi">10.3897/zookeys.1212.119024</pub-id></mixed-citation></tp:treatment-meta><tp:nomenclature><label>﻿</label><tp:taxon-name>
              <object-id xmlns:xlink="http://www.w3.org/1999/xlink" content-type="arpha" xlink:type="simple">E4D70999-7C0D-5EB3-A5AA-BC49376036F0</object-id>
              <tp:taxon-name-part taxon-name-part-type="genus" reg="Syntormon">Syntormon</tp:taxon-name-part>
              <tp:taxon-name-part taxon-name-part-type="species" reg="henanense">henanense</tp:taxon-name-part>
            </tp:taxon-name><tp:taxon-authority>Yang &amp; Saigusa, 2000</tp:taxon-authority><xref ref-type="fig" rid="F1">Fig. 1B</xref><tp:nomenclature-citation-list><tp:nomenclature-citation><tp:taxon-name>
                  <tp:taxon-name-part taxon-name-part-type="genus" reg="Syntormon">Syntormon</tp:taxon-name-part>
                  <tp:taxon-name-part taxon-name-part-type="species" reg="henanense">henanense</tp:taxon-name-part>
                </tp:taxon-name><comment>Yang &amp; Saigusa, 2000: 207. Type locality: China: Henan, Songxian, Baiyunshan Mountain.</comment></tp:nomenclature-citation><tp:nomenclature-citation><tp:taxon-name>
                  <tp:taxon-name-part taxon-name-part-type="genus" reg="Syntormon">Syntormon</tp:taxon-name-part>
                  <tp:taxon-name-part taxon-name-part-type="species" reg="henanense">henanense</tp:taxon-name-part>
                </tp:taxon-name><comment>Yang &amp; Saigusa, 2000. Yang et al. 2010: 1362.</comment></tp:nomenclature-citation></tp:nomenclature-citation-list></tp:nomenclature><tp:treatment-sec sec-type="diagnosis" id="SECID0EFDAG"><title>Diagnosis.</title><p>Antenna postpedicel distinctly elongated; arista very short. 7 or 8 <abbrev xmlns:xlink="http://www.w3.org/1999/xlink" xlink:title="acrostichal" id="ABBRID0ELDAG" xlink:type="simple">acr</abbrev> in a line, short-haired. Hind tibia with 1 antero-dorsal bristle and 5 postero-ventral bristles.</p></tp:treatment-sec><tp:treatment-sec sec-type="material" id="SECID0EPDAG"><title>Specimens examined.</title><p>China: Inner Mongolia, 3 males, Mount Helan, Halawu, 13.VIII.2010, Yan Li (<named-content xmlns:xlink="http://www.w3.org/1999/xlink" content-type="dwc:institutional_code" xlink:title="China Agricultural University" xlink:href="http://grbio.org/institution/china-agricultural-university" xlink:type="simple">CAU</named-content>-SYMSYN002A01-SYMSYN002A03); 2 males, Mount Jiufeng, Erdaogou, 1400–1500 m, 3.VIII.2013, Xiumei Lu (<named-content xmlns:xlink="http://www.w3.org/1999/xlink" content-type="dwc:institutional_code" xlink:title="China Agricultural University" xlink:href="http://grbio.org/institution/china-agricultural-university" xlink:type="simple">CAU</named-content>-SYMSYN002B01-SYMSYN002B02).</p></tp:treatment-sec><tp:treatment-sec sec-type="habitat" id="SECID0E4DAG"><title>Habitat.</title><p>This species was collected in forests (Mount Helan and Mount Jiufeng)</p></tp:treatment-sec><tp:treatment-sec sec-type="distribution" id="SECID0ECEAG"><title>Distribution.</title><p>China (Henan, Shaanxi, Yunnan, Inner Mongolia).</p></tp:treatment-sec><tp:treatment-sec><!--Section generated to contain objects referenced in tp:taxon-treatment.--><fig id="F1" position="float" orientation="portrait"><object-id xmlns:xlink="http://www.w3.org/1999/xlink" content-type="doi" xlink:type="simple">10.3897/zookeys.1212.119024.figure1</object-id><object-id xmlns:xlink="http://www.w3.org/1999/xlink" content-type="arpha" xlink:type="simple">DA417C5E-5CD5-5D85-A525-90D4DA7798D8</object-id><label>Figure 1.</label><caption><p>Habitus, lateral view <bold>A</bold><italic><tp:taxon-name><tp:taxon-name-part taxon-name-part-type="genus" reg="Syntormon">S.</tp:taxon-name-part><tp:taxon-name-part taxon-name-part-type="species" reg="dukha">dukha</tp:taxon-name-part></tp:taxon-name></italic> Hollis, 1964, male <bold>B</bold><italic><tp:taxon-name><tp:taxon-name-part taxon-name-part-type="genus" reg="Syntormon">S.</tp:taxon-name-part><tp:taxon-name-part taxon-name-part-type="species" reg="henanense">henanense</tp:taxon-name-part></tp:taxon-name></italic> Yang &amp; Saigusa, 2000, male <bold>C</bold><italic><tp:taxon-name><tp:taxon-name-part taxon-name-part-type="genus" reg="Syntormon">S.</tp:taxon-name-part><tp:taxon-name-part taxon-name-part-type="species" reg="sinicum">sinicum</tp:taxon-name-part></tp:taxon-name></italic> sp. nov., male <bold>D</bold><italic><tp:taxon-name><tp:taxon-name-part taxon-name-part-type="genus" reg="Syntormon">S.</tp:taxon-name-part><tp:taxon-name-part taxon-name-part-type="species" reg="sinicum">sinicum</tp:taxon-name-part></tp:taxon-name></italic> sp. nov., female. Scale bars: 1 mm.</p></caption><graphic xmlns:xlink="http://www.w3.org/1999/xlink" xlink:href="zookeys-1212-143_article-119024__-g001.jpg" position="float" orientation="portrait" xlink:type="simple" id="oo_1134839.jpg"><uri content-type="original_file" xlink:type="simple">https://binary.pensoft.net/fig/1134839</uri></graphic></fig></tp:treatment-sec></tp:taxon-treatment>
