# Supplementary material for: ﻿Syntormon Loew (Diptera, Dolichopodidae) from Inner Mongolia, China, with the description of a new species
Source: Zookeys. 2024 Sep 16;1212:143–52. doi: 10.3897/zookeys.1212.119024 (PMC11420542; doi:10.3897/zookeys.1212.119024)
Supplement: XML Treatment for Syntormon sinicum [file zookeys.1212.119024-treatment3.xml]

<!DOCTYPE tp:taxon-treatment
  PUBLIC "-//TaxonX//DTD Taxonomic Treatment Publishing DTD v0 20100105//EN" "tax-treatment-NSO.dtd">
<tp:taxon-treatment xmlns:tp="http://www.plazi.org/taxpub"><tp:treatment-meta><kwd-group><label>Taxon classification</label><kwd>
                <named-content content-type="kingdom">Animalia</named-content>
              </kwd><kwd>
                <named-content content-type="order">Diptera</named-content>
              </kwd><kwd>
                <named-content content-type="family">Dolichopodidae</named-content>
              </kwd></kwd-group><mixed-citation publication-type="journal"><person-group><name><surname>Qian</surname><given-names>Xingyang</given-names></name><name><surname>Tang</surname><given-names>Chufei</given-names></name><name><surname>Wang</surname><given-names>Ning</given-names></name><name><surname>Yang</surname><given-names>Ding</given-names></name></person-group><article-title>﻿<italic><tp:taxon-name><tp:taxon-name-part taxon-name-part-type="genus" reg="Syntormon">Syntormon</tp:taxon-name-part></tp:taxon-name></italic> Loew (<tp:taxon-name><tp:taxon-name-part taxon-name-part-type="order">Diptera</tp:taxon-name-part></tp:taxon-name>, <tp:taxon-name><tp:taxon-name-part taxon-name-part-type="family">Dolichopodidae</tp:taxon-name-part></tp:taxon-name>) from Inner Mongolia, China, with the description of a new species</article-title><source>Zookeys</source><day>16</day><month>09</month><year>2024</year><volume>1212</volume><fpage>143</fpage><lpage>152</lpage><pub-id pub-id-type="doi">10.3897/zookeys.1212.119024</pub-id></mixed-citation></tp:treatment-meta><tp:nomenclature><label>﻿</label><tp:taxon-name>
              <object-id xmlns:xlink="http://www.w3.org/1999/xlink" content-type="arpha" xlink:type="simple">7A1FD0C7-D409-5844-9555-7AE0ABF47F4B</object-id>
              <tp:taxon-name-part taxon-name-part-type="genus" reg="Syntormon">Syntormon</tp:taxon-name-part>
              <tp:taxon-name-part taxon-name-part-type="species" reg="sinicum">sinicum</tp:taxon-name-part>
              <object-id xmlns:xlink="http://www.w3.org/1999/xlink" content-type="zoobank" xlink:type="simple">https://zoobank.org/5C27BA90-3670-4A7A-9C2D-170B4C28D9E1</object-id>
            </tp:taxon-name><tp:taxon-status xmlns:xlink="http://www.w3.org/1999/xlink" xlink:type="simple">sp. nov.</tp:taxon-status><xref ref-type="fig" rid="F1">Figs 1C, D</xref><xref ref-type="fig" rid="F2">, 2A–D</xref></tp:nomenclature><tp:treatment-sec sec-type="diagnosis" id="SECID0EYFAG"><title>Diagnosis.</title><p>Antennal scape with dorsal hairs; postpedicel 1.2 times longer than wide; arista long, much longer than postpedicel, subapical. Fore coxa yellow; mid and hind coxae black; hind femur brown at tip.</p></tp:treatment-sec><tp:treatment-sec sec-type="description" id="SECID0E4FAG"><title>Description.</title><p><bold>Male.</bold> Body length 3.1–3.3 mm, wing length 3.6–4.0 mm, based on three specimens.</p><p><bold><italic>Head</italic>.</bold> Frons wide, metallic green; face narrowed downwards, with gray pollinosity. Antenna (Fig. <xref ref-type="fig" rid="F2">2A</xref>) black; scape with 2 or 3 dorsal hairs; pedicel with 1 short, finger-like projection into postpedicel; postpedicel small, short, 1.2 times longer than wide; arista black, subapical, basal segment 0.15 times as long as apical segment. Proboscis and palpus dark brown, with black hairs, palpus with 1 blackish apical bristle.</p><fig id="F2" position="float" orientation="portrait"><object-id xmlns:xlink="http://www.w3.org/1999/xlink" content-type="doi" xlink:type="simple">10.3897/zookeys.1212.119024.figure2</object-id><object-id xmlns:xlink="http://www.w3.org/1999/xlink" content-type="arpha" xlink:type="simple">A11137A0-F8B0-5BD3-9563-33DC3D6FF1D0</object-id><label>Figure 2.</label><caption><p><italic><tp:taxon-name><tp:taxon-name-part taxon-name-part-type="genus" reg="Syntormon">Syntormon</tp:taxon-name-part><tp:taxon-name-part taxon-name-part-type="species" reg="sinicum">sinicum</tp:taxon-name-part></tp:taxon-name></italic> sp. nov., male <bold>A</bold> antenna, lateral view <bold>B</bold> hypandrium, lateral view <bold>C</bold> genitalia, lateral view <bold>D</bold> mid leg, lateral view. Abbreviations: pha = phallus, sur = surstylus, cer = male cercus. Scale bars: 0.1 mm.</p></caption><graphic xmlns:xlink="http://www.w3.org/1999/xlink" xlink:href="zookeys-1212-143_article-119024__-g002.jpg" position="float" orientation="portrait" xlink:type="simple" id="oo_1134840.jpg"><uri content-type="original_file" xlink:type="simple">https://binary.pensoft.net/fig/1134840</uri></graphic></fig><p><bold><italic>Thorax</italic>.</bold> Metallic green with pale gray pollinosity. Hairs and bristles on thorax black. 5 <abbrev xmlns:xlink="http://www.w3.org/1999/xlink" xlink:title="acrostichal" id="ABBRID0EXHAG" xlink:type="simple">acr</abbrev> bristyles uniserate; 6 <abbrev xmlns:xlink="http://www.w3.org/1999/xlink" xlink:title="dorsocentral" id="ABBRID0E2HAG" xlink:type="simple">dc</abbrev> bristles, long and strong; scutellum with 2 strong bristles and 2 much smaller bristles. Propleuron with yellowish hairs.</p><p><bold><italic>Legs</italic>.</bold> Mainly yellow; coxa of <abbrev xmlns:xlink="http://www.w3.org/1999/xlink" xlink:title="fore leg" id="ABBRID0EGIAG" xlink:type="simple">LI</abbrev> yellow, coxa of <abbrev xmlns:xlink="http://www.w3.org/1999/xlink" xlink:title="fore leg" id="ABBRID0EKIAG" xlink:type="simple">LI</abbrev> and <abbrev xmlns:xlink="http://www.w3.org/1999/xlink" xlink:title="mid leg" id="ABBRID0EOIAG" xlink:type="simple">LII</abbrev> black; trochanters of <abbrev xmlns:xlink="http://www.w3.org/1999/xlink" xlink:title="mid leg" id="ABBRID0ESIAG" xlink:type="simple">LII</abbrev> and <abbrev xmlns:xlink="http://www.w3.org/1999/xlink" xlink:title="hind leg" id="ABBRID0EWIAG" xlink:type="simple">LIII</abbrev> brownish yellow or dark brownish yellow; femur of <abbrev xmlns:xlink="http://www.w3.org/1999/xlink" xlink:title="hind leg" id="ABBRID0E1IAG" xlink:type="simple">LIII</abbrev> brown apically; tarsi of <abbrev xmlns:xlink="http://www.w3.org/1999/xlink" xlink:title="fore leg" id="ABBRID0E5IAG" xlink:type="simple">LI</abbrev> and <abbrev xmlns:xlink="http://www.w3.org/1999/xlink" xlink:title="mid leg" id="ABBRID0ECJAG" xlink:type="simple">LII</abbrev> dark brown from tip of tarsomere I onwards; leg of <abbrev xmlns:xlink="http://www.w3.org/1999/xlink" xlink:title="hind leg" id="ABBRID0EGJAG" xlink:type="simple">LIII</abbrev> brown to dark brown onwards entirely. Hairs and bristles on legs mostly black; coxa of <abbrev xmlns:xlink="http://www.w3.org/1999/xlink" xlink:title="fore leg" id="ABBRID0EKJAG" xlink:type="simple">LI</abbrev> with yellowish hairs and brown apical bristles, coxa of <abbrev xmlns:xlink="http://www.w3.org/1999/xlink" xlink:title="mid leg" id="ABBRID0EOJAG" xlink:type="simple">LII</abbrev> with brown hairs and bristles (1 strong long apical bristle dark brown), coxa of <abbrev xmlns:xlink="http://www.w3.org/1999/xlink" xlink:title="hind leg" id="ABBRID0ESJAG" xlink:type="simple">LIII</abbrev> with 1 blackish outer bristle. femora of <abbrev xmlns:xlink="http://www.w3.org/1999/xlink" xlink:title="mid leg" id="ABBRID0EWJAG" xlink:type="simple">LII</abbrev> and <abbrev xmlns:xlink="http://www.w3.org/1999/xlink" xlink:title="hind leg" id="ABBRID0E1JAG" xlink:type="simple">LIII</abbrev> each with 1 <abbrev xmlns:xlink="http://www.w3.org/1999/xlink" xlink:title="anterodorsal" id="ABBRID0E5JAG" xlink:type="simple">ad</abbrev> preapical bristle. tibia of <abbrev xmlns:xlink="http://www.w3.org/1999/xlink" xlink:title="fore leg" id="ABBRID0ECKAG" xlink:type="simple">LI</abbrev> with 1 <abbrev xmlns:xlink="http://www.w3.org/1999/xlink" xlink:title="posterodorsal" id="ABBRID0EGKAG" xlink:type="simple">pd</abbrev> bristle at middle and 2 short apical bristles; tibia of <abbrev xmlns:xlink="http://www.w3.org/1999/xlink" xlink:title="mid leg" id="ABBRID0EKKAG" xlink:type="simple">LII</abbrev> with 3 <abbrev xmlns:xlink="http://www.w3.org/1999/xlink" xlink:title="anterodorsal" id="ABBRID0EOKAG" xlink:type="simple">ad</abbrev> bristles, 1 <abbrev xmlns:xlink="http://www.w3.org/1999/xlink" xlink:title="posterodorsal" id="ABBRID0ESKAG" xlink:type="simple">pd</abbrev> bristle, 1 <abbrev xmlns:xlink="http://www.w3.org/1999/xlink" xlink:title="anteroventral" id="ABBRID0EWKAG" xlink:type="simple">av</abbrev> bristle and 3 apical bristles; tibia of <abbrev xmlns:xlink="http://www.w3.org/1999/xlink" xlink:title="hind leg" id="ABBRID0E1KAG" xlink:type="simple">LIII</abbrev> with 3 <abbrev xmlns:xlink="http://www.w3.org/1999/xlink" xlink:title="anterodorsal" id="ABBRID0E5KAG" xlink:type="simple">ad</abbrev> bristles, 5 <abbrev xmlns:xlink="http://www.w3.org/1999/xlink" xlink:title="posterodorsal" id="ABBRID0ECLAG" xlink:type="simple">pd</abbrev> bristlesand 4 apical bristles. Relative lengths of tibia and 5 tarsomeres of legs <abbrev xmlns:xlink="http://www.w3.org/1999/xlink" xlink:title="fore leg" id="ABBRID0EGLAG" xlink:type="simple">LI</abbrev>: 1.95: 1.0: 0.5: 0.4: 0.3: 0.25; <abbrev xmlns:xlink="http://www.w3.org/1999/xlink" xlink:title="mid leg" id="ABBRID0EKLAG" xlink:type="simple">LII</abbrev>: 2.5: 1.2: 0.6: 0.45: 0.25: 0.2; <abbrev xmlns:xlink="http://www.w3.org/1999/xlink" xlink:title="hind leg" id="ABBRID0EOLAG" xlink:type="simple">LIII</abbrev>: 3.4: 0.8: 0.7: 0.5: 0.35: 0.3. Wing nearly hyaline; veins blackish, R<sub>4+5</sub> and M slightly convergent apically, <abbrev xmlns:xlink="http://www.w3.org/1999/xlink" xlink:title="length of dm–cu / length of distal portion of CuA" id="ABBRID0EULAG" xlink:type="simple">CuAx ratio</abbrev> 0.55. Squama yellow with brownish yellow hairs. Halter yellow.</p><p><bold><italic>Abdomen</italic>.</bold> Metallic greenish with pale gray pollinosity. Hairs and bristles on abdomen mostly black, tergite 1 with yellow lateral hairs and bristles, hairs and bristles on tergites I–V yellow. Male genitalia (Fig. <xref ref-type="fig" rid="F2">2C</xref>): epandrium distinctly longer than wide; surstylus with dorsal lobe wide, lateral side with long bristles, ventral lobe very wide with apical bristles; male cercus blunt at tip.</p><p><bold>Female.</bold> Body length 3.0–3.1 mm, wing length 3.6–4.4 mm based on 3 specimens. Postpedicel slightly short, as long as wide, face wide.</p></tp:treatment-sec><tp:treatment-sec sec-type="Molecular delimitation" id="SECID0EHMAG"><title>Molecular delimitation.</title><p>In the <abbrev xmlns:xlink="http://www.w3.org/1999/xlink" xlink:title="neighbour-joining" id="ABBRID0ENMAG" xlink:type="simple">NJ</abbrev> phylogenetic tree, <italic><tp:taxon-name><tp:taxon-name-part taxon-name-part-type="genus" reg="Syntormon">S.</tp:taxon-name-part><tp:taxon-name-part taxon-name-part-type="species" reg="sinicum">sinicum</tp:taxon-name-part></tp:taxon-name></italic> sp. nov. is sister to <italic><tp:taxon-name><tp:taxon-name-part taxon-name-part-type="genus" reg="Syntormon">S.</tp:taxon-name-part><tp:taxon-name-part taxon-name-part-type="species" reg="bicolorellum">bicolorellum</tp:taxon-name-part></tp:taxon-name></italic> Zetterstedt, 1843, forming a clade with <italic><tp:taxon-name><tp:taxon-name-part taxon-name-part-type="genus" reg="Syntormon">S.</tp:taxon-name-part><tp:taxon-name-part taxon-name-part-type="species" reg="flexible">flexible</tp:taxon-name-part></tp:taxon-name></italic> Becker, 1922 (Fig. <xref ref-type="fig" rid="F3">3</xref>). The interspecific genetic distance between <italic><tp:taxon-name><tp:taxon-name-part taxon-name-part-type="genus" reg="Syntormon">S.</tp:taxon-name-part><tp:taxon-name-part taxon-name-part-type="species" reg="sinicum">sinicum</tp:taxon-name-part></tp:taxon-name></italic> sp. nov. and other <italic><tp:taxon-name><tp:taxon-name-part taxon-name-part-type="genus" reg="Syntormon">Syntormon</tp:taxon-name-part></tp:taxon-name></italic> species ranged from 5.72% to 20.47% (Table <xref ref-type="table" rid="T2">2</xref>). These results support the classification of <italic><tp:taxon-name><tp:taxon-name-part taxon-name-part-type="genus" reg="Syntormon">S.</tp:taxon-name-part><tp:taxon-name-part taxon-name-part-type="species" reg="sinicum">sinicum</tp:taxon-name-part></tp:taxon-name></italic> as a separate species (<xref ref-type="bibr" rid="B10">Hebert et al. 2003</xref>).</p><fig id="F3" position="float" orientation="portrait"><object-id xmlns:xlink="http://www.w3.org/1999/xlink" content-type="doi" xlink:type="simple">10.3897/zookeys.1212.119024.figure3</object-id><object-id xmlns:xlink="http://www.w3.org/1999/xlink" content-type="arpha" xlink:type="simple">97B0AA5C-7F2E-5611-BAD1-904B24B13A73</object-id><label>Figure 3.</label><caption><p>The neighbour-joining (<abbrev xmlns:xlink="http://www.w3.org/1999/xlink" xlink:title="neighbour-joining" id="ABBRID0EDPAG" xlink:type="simple">NJ</abbrev>) tree of <italic><tp:taxon-name><tp:taxon-name-part taxon-name-part-type="genus" reg="Syntormon">Syntormon</tp:taxon-name-part></tp:taxon-name></italic> species based on 10 mitochondrial COI sequences.</p></caption><graphic xmlns:xlink="http://www.w3.org/1999/xlink" xlink:href="zookeys-1212-143_article-119024__-g003.jpg" position="float" orientation="portrait" xlink:type="simple" id="oo_1134841.jpg"><uri content-type="original_file" xlink:type="simple">https://binary.pensoft.net/fig/1134841</uri></graphic></fig><table-wrap id="T2" position="float" orientation="portrait"><label>Table 2.</label><caption><p>Interspecific genetic distance between <italic><tp:taxon-name><tp:taxon-name-part taxon-name-part-type="genus" reg="Syntormon">Syntormon</tp:taxon-name-part></tp:taxon-name></italic> COI sequences.</p></caption><table id="TID0EAYAG" rules="all"><tbody><tr><th rowspan="1" colspan="1"/><th rowspan="1" colspan="1">
                      <italic>
                        <tp:taxon-name><tp:taxon-name-part taxon-name-part-type="genus" reg="Syntormon">S.</tp:taxon-name-part><tp:taxon-name-part taxon-name-part-type="species" reg="bicolorellus">bicolorellus</tp:taxon-name-part></tp:taxon-name>
                      </italic>
                    </th><th rowspan="1" colspan="1">
                      <italic>
                        <tp:taxon-name><tp:taxon-name-part taxon-name-part-type="genus" reg="Syntormon">S.</tp:taxon-name-part><tp:taxon-name-part taxon-name-part-type="species" reg="flexibile">flexibile</tp:taxon-name-part></tp:taxon-name>
                      </italic>
                    </th><th rowspan="1" colspan="1">
                      <italic>
                        <tp:taxon-name><tp:taxon-name-part taxon-name-part-type="genus" reg="Syntormon">S.</tp:taxon-name-part><tp:taxon-name-part taxon-name-part-type="species" reg="freymuthae">freymuthae</tp:taxon-name-part></tp:taxon-name>
                      </italic>
                    </th><th rowspan="1" colspan="1">
                      <italic>
                        <tp:taxon-name><tp:taxon-name-part taxon-name-part-type="genus" reg="Syntormon">S.</tp:taxon-name-part><tp:taxon-name-part taxon-name-part-type="species" reg="pallipes">pallipes</tp:taxon-name-part></tp:taxon-name>
                      </italic>
                    </th><th rowspan="1" colspan="1">
                      <italic>
                        <tp:taxon-name><tp:taxon-name-part taxon-name-part-type="genus" reg="Syntormon">S.</tp:taxon-name-part><tp:taxon-name-part taxon-name-part-type="species" reg="pumilum">pumilum</tp:taxon-name-part></tp:taxon-name>
                      </italic>
                    </th><th rowspan="1" colspan="1">
                      <italic>
                        <tp:taxon-name><tp:taxon-name-part taxon-name-part-type="genus" reg="Syntormon">S.</tp:taxon-name-part><tp:taxon-name-part taxon-name-part-type="species" reg="tarsatus">tarsatus</tp:taxon-name-part></tp:taxon-name>
                      </italic>
                    </th><th rowspan="1" colspan="1"><italic><tp:taxon-name><tp:taxon-name-part taxon-name-part-type="genus" reg="Syntormon">S.</tp:taxon-name-part><tp:taxon-name-part taxon-name-part-type="species" reg="sinicum">sinicum</tp:taxon-name-part></tp:taxon-name></italic> sp. nov.</th><th rowspan="1" colspan="1">
                      <italic>
                        <tp:taxon-name><tp:taxon-name-part taxon-name-part-type="genus" reg="Syntormon">S.</tp:taxon-name-part><tp:taxon-name-part taxon-name-part-type="species" reg="dukha">dukha</tp:taxon-name-part></tp:taxon-name>
                      </italic>
                    </th><th rowspan="1" colspan="1">
                      <italic>
                        <tp:taxon-name><tp:taxon-name-part taxon-name-part-type="genus" reg="Dolichopus">D.</tp:taxon-name-part><tp:taxon-name-part taxon-name-part-type="species" reg="nigrilineatus">nigrilineatus</tp:taxon-name-part></tp:taxon-name>
                      </italic>
                    </th><th rowspan="1" colspan="1">
                      <italic>
                        <tp:taxon-name><tp:taxon-name-part taxon-name-part-type="genus" reg="Dolichopus">D.</tp:taxon-name-part><tp:taxon-name-part taxon-name-part-type="species" reg="ornatipennis">ornatipennis</tp:taxon-name-part></tp:taxon-name>
                      </italic>
                    </th></tr><tr><td rowspan="1" colspan="1">
                      <bold>
                        <italic>
                          <tp:taxon-name><tp:taxon-name-part taxon-name-part-type="genus" reg="Syntormon">S.</tp:taxon-name-part><tp:taxon-name-part taxon-name-part-type="species" reg="bicolorellus">bicolorellus</tp:taxon-name-part></tp:taxon-name>
                        </italic>
                      </bold>
                    </td><td rowspan="1" colspan="1"/><td rowspan="1" colspan="1"/><td rowspan="1" colspan="1"/><td rowspan="1" colspan="1"/><td rowspan="1" colspan="1"/><td rowspan="1" colspan="1"/><td rowspan="1" colspan="1"/><td rowspan="1" colspan="1"/><td rowspan="1" colspan="1"/><td rowspan="1" colspan="1"/></tr><tr><td rowspan="1" colspan="1">
                      <bold>
                        <italic>
                          <tp:taxon-name><tp:taxon-name-part taxon-name-part-type="genus" reg="Syntormon">S.</tp:taxon-name-part><tp:taxon-name-part taxon-name-part-type="species" reg="flexibile">flexibile</tp:taxon-name-part></tp:taxon-name>
                        </italic>
                      </bold>
                    </td><td rowspan="1" colspan="1">0.0805</td><td rowspan="1" colspan="1"/><td rowspan="1" colspan="1"/><td rowspan="1" colspan="1"/><td rowspan="1" colspan="1"/><td rowspan="1" colspan="1"/><td rowspan="1" colspan="1"/><td rowspan="1" colspan="1"/><td rowspan="1" colspan="1"/><td rowspan="1" colspan="1"/></tr><tr><td rowspan="1" colspan="1">
                      <bold>
                        <italic>
                          <tp:taxon-name><tp:taxon-name-part taxon-name-part-type="genus" reg="Syntormon">S.</tp:taxon-name-part><tp:taxon-name-part taxon-name-part-type="species" reg="freymuthae">freymuthae</tp:taxon-name-part></tp:taxon-name>
                        </italic>
                      </bold>
                    </td><td rowspan="1" colspan="1">0.1258</td><td rowspan="1" colspan="1">0.1530</td><td rowspan="1" colspan="1"/><td rowspan="1" colspan="1"/><td rowspan="1" colspan="1"/><td rowspan="1" colspan="1"/><td rowspan="1" colspan="1"/><td rowspan="1" colspan="1"/><td rowspan="1" colspan="1"/><td rowspan="1" colspan="1"/></tr><tr><td rowspan="1" colspan="1">
                      <bold>
                        <italic>
                          <tp:taxon-name><tp:taxon-name-part taxon-name-part-type="genus" reg="Syntormon">S.</tp:taxon-name-part><tp:taxon-name-part taxon-name-part-type="species" reg="pallipes">pallipes</tp:taxon-name-part></tp:taxon-name>
                        </italic>
                      </bold>
                    </td><td rowspan="1" colspan="1">0.1330</td><td rowspan="1" colspan="1">0.1451</td><td rowspan="1" colspan="1">0.1388</td><td rowspan="1" colspan="1"/><td rowspan="1" colspan="1"/><td rowspan="1" colspan="1"/><td rowspan="1" colspan="1"/><td rowspan="1" colspan="1"/><td rowspan="1" colspan="1"/><td rowspan="1" colspan="1"/></tr><tr><td rowspan="1" colspan="1">
                      <bold>
                        <italic>
                          <tp:taxon-name><tp:taxon-name-part taxon-name-part-type="genus" reg="Syntormon">S.</tp:taxon-name-part><tp:taxon-name-part taxon-name-part-type="species" reg="pumilum">pumilum</tp:taxon-name-part></tp:taxon-name>
                        </italic>
                      </bold>
                    </td><td rowspan="1" colspan="1">0.1131</td><td rowspan="1" colspan="1">0.1205</td><td rowspan="1" colspan="1">0.1293</td><td rowspan="1" colspan="1">0.1420</td><td rowspan="1" colspan="1"/><td rowspan="1" colspan="1"/><td rowspan="1" colspan="1"/><td rowspan="1" colspan="1"/><td rowspan="1" colspan="1"/><td rowspan="1" colspan="1"/></tr><tr><td rowspan="1" colspan="1">
                      <bold>
                        <italic>
                          <tp:taxon-name><tp:taxon-name-part taxon-name-part-type="genus" reg="Syntormon">S.</tp:taxon-name-part><tp:taxon-name-part taxon-name-part-type="species" reg="tarsatus">tarsatus</tp:taxon-name-part></tp:taxon-name>
                        </italic>
                      </bold>
                    </td><td rowspan="1" colspan="1">0.1062</td><td rowspan="1" colspan="1">0.1168</td><td rowspan="1" colspan="1">0.1459</td><td rowspan="1" colspan="1">0.1480</td><td rowspan="1" colspan="1">0.1132</td><td rowspan="1" colspan="1"/><td rowspan="1" colspan="1"/><td rowspan="1" colspan="1"/><td rowspan="1" colspan="1"/><td rowspan="1" colspan="1"/></tr><tr><td rowspan="1" colspan="1">
                      <bold><italic><tp:taxon-name><tp:taxon-name-part taxon-name-part-type="genus" reg="Syntormon">S.</tp:taxon-name-part><tp:taxon-name-part taxon-name-part-type="species" reg="sinicum">sinicum</tp:taxon-name-part></tp:taxon-name></italic> sp. nov.</bold>
                    </td><td rowspan="1" colspan="1">0.0572</td><td rowspan="1" colspan="1">0.0877</td><td rowspan="1" colspan="1">0.1277</td><td rowspan="1" colspan="1">0.1276</td><td rowspan="1" colspan="1">0.1203</td><td rowspan="1" colspan="1">0.1222</td><td rowspan="1" colspan="1"/><td rowspan="1" colspan="1"/><td rowspan="1" colspan="1"/><td rowspan="1" colspan="1"/></tr><tr><td rowspan="1" colspan="1">
                      <bold>
                        <italic>
                          <tp:taxon-name><tp:taxon-name-part taxon-name-part-type="genus" reg="Syntormon">S.</tp:taxon-name-part><tp:taxon-name-part taxon-name-part-type="species" reg="dukha">dukha</tp:taxon-name-part></tp:taxon-name>
                        </italic>
                      </bold>
                    </td><td rowspan="1" colspan="1">0.1131</td><td rowspan="1" colspan="1">0.1356</td><td rowspan="1" colspan="1">0.1312</td><td rowspan="1" colspan="1">0.0542</td><td rowspan="1" colspan="1">0.1365</td><td rowspan="1" colspan="1">0.1460</td><td rowspan="1" colspan="1">0.1150</td><td rowspan="1" colspan="1"/><td rowspan="1" colspan="1"/><td rowspan="1" colspan="1"/></tr><tr><td rowspan="1" colspan="1">
                      <bold>
                        <italic>
                          <tp:taxon-name><tp:taxon-name-part taxon-name-part-type="genus" reg="Dolichopus">D.</tp:taxon-name-part><tp:taxon-name-part taxon-name-part-type="species" reg="nigrilineatus">nigrilineatus</tp:taxon-name-part></tp:taxon-name>
                        </italic>
                      </bold>
                    </td><td rowspan="1" colspan="1">0.1612</td><td rowspan="1" colspan="1">0.1668</td><td rowspan="1" colspan="1">0.1858</td><td rowspan="1" colspan="1">0.1726</td><td rowspan="1" colspan="1">0.1760</td><td rowspan="1" colspan="1">0.1760</td><td rowspan="1" colspan="1">0.1669</td><td rowspan="1" colspan="1">0.1923</td><td rowspan="1" colspan="1"/><td rowspan="1" colspan="1"/></tr><tr><td rowspan="1" colspan="1">
                      <bold>
                        <italic>
                          <tp:taxon-name><tp:taxon-name-part taxon-name-part-type="genus" reg="Dolichopus">D.</tp:taxon-name-part><tp:taxon-name-part taxon-name-part-type="species" reg="ornatipennis">ornatipennis</tp:taxon-name-part></tp:taxon-name>
                        </italic>
                      </bold>
                    </td><td rowspan="1" colspan="1">0.1825</td><td rowspan="1" colspan="1">0.1936</td><td rowspan="1" colspan="1">0.2086</td><td rowspan="1" colspan="1">0.1904</td><td rowspan="1" colspan="1">0.1943</td><td rowspan="1" colspan="1">0.2058</td><td rowspan="1" colspan="1">0.2047</td><td rowspan="1" colspan="1">0.1985</td><td rowspan="1" colspan="1">0.1145</td><td rowspan="1" colspan="1"/></tr></tbody></table></table-wrap></tp:treatment-sec><tp:treatment-sec sec-type="type material" id="SECID0ELEBG"><title>Type material.</title><p><bold><italic>Holotype</italic></bold>, male, China: Inner Mongolia, Mount Helan, Xiangchizi, 1900 m, 30.VII.2013, Xiao Zhang (<named-content xmlns:xlink="http://www.w3.org/1999/xlink" content-type="dwc:institutional_code" xlink:title="China Agricultural University" xlink:href="http://grbio.org/institution/china-agricultural-university" xlink:type="simple">CAU</named-content>-SYMSYN003A01). <bold><italic>Paratypes</italic></bold>, 2 females, same data as holotype (<named-content xmlns:xlink="http://www.w3.org/1999/xlink" content-type="dwc:institutional_code" xlink:title="China Agricultural University" xlink:href="http://grbio.org/institution/china-agricultural-university" xlink:type="simple">CAU</named-content>-SYMSYN003B01); 5 males 5 females, Mount Helan, Xiangchizi, 1900 m, 7.VIII.2021, Liang Wang (<named-content xmlns:xlink="http://www.w3.org/1999/xlink" content-type="dwc:institutional_code" xlink:title="China Agricultural University" xlink:href="http://grbio.org/institution/china-agricultural-university" xlink:type="simple">CAU</named-content>-SYMSYN003C01-SYMSYN003C10); 3 males 3 females (<ext-link xmlns:xlink="http://www.w3.org/1999/xlink" ext-link-type="gen" xlink:href="OR762504" xlink:type="simple">OR762504</ext-link>), Hohhot, Xiaojinggou, 1400 m, 21.VIII.2021, Xingyang Qian (<named-content xmlns:xlink="http://www.w3.org/1999/xlink" content-type="dwc:institutional_code" xlink:title="Entomological Museum of Institute of Grassland Research, Chinese Academy of Agricultural Sciences" xlink:href="http://grbio.org/institution/chinese-academy-agricultural-sciences" xlink:type="simple">IGRCAAS</named-content>-SYMSYN2A01-SYMSYN2A06).</p></tp:treatment-sec><tp:treatment-sec sec-type="habitat" id="SECID0EOFBG"><title>Habitat.</title><p>This species was collected in forests (Mount Helan, Xiaojinggou).</p></tp:treatment-sec><tp:treatment-sec sec-type="distribution" id="SECID0ETFBG"><title>Distribution.</title><p>China (Inner Mongolia).</p></tp:treatment-sec><tp:treatment-sec sec-type="remarks" id="SECID0EYFBG"><title>Remarks.</title><p>The new species is somewhat similar to <italic><tp:taxon-name><tp:taxon-name-part taxon-name-part-type="genus" reg="Syntormon">S.</tp:taxon-name-part><tp:taxon-name-part taxon-name-part-type="species" reg="luchunense">luchunense</tp:taxon-name-part></tp:taxon-name></italic> Yang &amp; Saigusa, 2001, but it can be distinguished by postpedicel, which is 1.2 times longer than wide. In <italic><tp:taxon-name><tp:taxon-name-part taxon-name-part-type="genus" reg="Syntormon">S.</tp:taxon-name-part><tp:taxon-name-part taxon-name-part-type="species" reg="luchunense">luchunense</tp:taxon-name-part></tp:taxon-name></italic> Yang &amp; Saigusa, 2001, the postpedicel is 2.5 times longer than wide (<xref ref-type="bibr" rid="B21">Yang et al. 2011</xref>). The new species is also somewhat similar to <italic><tp:taxon-name><tp:taxon-name-part taxon-name-part-type="genus" reg="Syntormon">S.</tp:taxon-name-part><tp:taxon-name-part taxon-name-part-type="species" reg="brevicornis">brevicornis</tp:taxon-name-part></tp:taxon-name></italic> Frey, 1936, but it has one long bristle on the ventral side of the mid tibia (Fig. <xref ref-type="fig" rid="F2">2D</xref>), and its fore tibia is yellow. In <italic><tp:taxon-name><tp:taxon-name-part taxon-name-part-type="genus" reg="Syntormon">S.</tp:taxon-name-part><tp:taxon-name-part taxon-name-part-type="species" reg="brevicornis">brevicornis</tp:taxon-name-part></tp:taxon-name></italic>, the mid tibia lacks ventral bristles, and the fore tibia is brown at the base (<xref ref-type="bibr" rid="B6">Frey 1936</xref>; <xref ref-type="bibr" rid="B15">Negrobov 1975</xref>).</p></tp:treatment-sec><tp:treatment-sec><!--Section generated to contain objects referenced in tp:taxon-treatment.--><fig id="F1" position="float" orientation="portrait"><object-id xmlns:xlink="http://www.w3.org/1999/xlink" content-type="doi" xlink:type="simple">10.3897/zookeys.1212.119024.figure1</object-id><object-id xmlns:xlink="http://www.w3.org/1999/xlink" content-type="arpha" xlink:type="simple">DA417C5E-5CD5-5D85-A525-90D4DA7798D8</object-id><label>Figure 1.</label><caption><p>Habitus, lateral view <bold>A</bold><italic><tp:taxon-name><tp:taxon-name-part taxon-name-part-type="genus" reg="Syntormon">S.</tp:taxon-name-part><tp:taxon-name-part taxon-name-part-type="species" reg="dukha">dukha</tp:taxon-name-part></tp:taxon-name></italic> Hollis, 1964, male <bold>B</bold><italic><tp:taxon-name><tp:taxon-name-part taxon-name-part-type="genus" reg="Syntormon">S.</tp:taxon-name-part><tp:taxon-name-part taxon-name-part-type="species" reg="henanense">henanense</tp:taxon-name-part></tp:taxon-name></italic> Yang &amp; Saigusa, 2000, male <bold>C</bold><italic><tp:taxon-name><tp:taxon-name-part taxon-name-part-type="genus" reg="Syntormon">S.</tp:taxon-name-part><tp:taxon-name-part taxon-name-part-type="species" reg="sinicum">sinicum</tp:taxon-name-part></tp:taxon-name></italic> sp. nov., male <bold>D</bold><italic><tp:taxon-name><tp:taxon-name-part taxon-name-part-type="genus" reg="Syntormon">S.</tp:taxon-name-part><tp:taxon-name-part taxon-name-part-type="species" reg="sinicum">sinicum</tp:taxon-name-part></tp:taxon-name></italic> sp. nov., female. Scale bars: 1 mm.</p></caption><graphic xmlns:xlink="http://www.w3.org/1999/xlink" xlink:href="zookeys-1212-143_article-119024__-g001.jpg" position="float" orientation="portrait" xlink:type="simple" id="oo_1134839.jpg"><uri content-type="original_file" xlink:type="simple">https://binary.pensoft.net/fig/1134839</uri></graphic></fig></tp:treatment-sec><ref-list><ref id="B10"><mixed-citation xmlns:xlink="http://www.w3.org/1999/xlink" xlink:type="simple"><person-group><name name-style="western"><surname>Hebert</surname><given-names>PD</given-names></name><name name-style="western"><surname>Cywinska</surname><given-names>A</given-names></name><name name-style="western"><surname>Ball</surname><given-names>SL</given-names></name><name name-style="western"><surname>DeWaard</surname><given-names>JR</given-names></name></person-group> (<year>2003</year>) <article-title>Biological identifications through DNA barcodes.</article-title><source>Proceedings of the Royal Society of London, Series B, Biological Sciences</source><volume>270</volume>(<issue>1512</issue>): <fpage>313</fpage>–<lpage>321</lpage>. <ext-link xlink:href="10.1098/rspb.2002.2218" ext-link-type="doi" xlink:type="simple">https://doi.org/10.1098/rspb.2002.2218</ext-link></mixed-citation></ref><ref id="B21"><mixed-citation xmlns:xlink="http://www.w3.org/1999/xlink" xlink:type="simple"><person-group><name name-style="western"><surname>Yang</surname><given-names>D</given-names></name><name name-style="western"><surname>Zhang</surname><given-names>L</given-names></name><name name-style="western"><surname>Wang</surname><given-names>M</given-names></name><name name-style="western"><surname>Zhu</surname><given-names>Y</given-names></name></person-group> (<year>2011</year>) Fauna Sinica <tp:taxon-name><tp:taxon-name-part taxon-name-part-type="class">Insecta</tp:taxon-name-part></tp:taxon-name>, Vol. 53. <tp:taxon-name><tp:taxon-name-part taxon-name-part-type="order">Diptera</tp:taxon-name-part></tp:taxon-name><tp:taxon-name><tp:taxon-name-part taxon-name-part-type="family">Dolichopodidae</tp:taxon-name-part></tp:taxon-name>. Science Press, Beijing, 1352–1374.</mixed-citation></ref><ref id="B6"><mixed-citation xmlns:xlink="http://www.w3.org/1999/xlink" xlink:type="simple"><person-group><name name-style="western"><surname>Frey</surname><given-names>R</given-names></name></person-group> (<year>1936</year>) <article-title>Die Dipterenfauna der Kanarischen Inseln und ihre Probleme.</article-title><source>Societas Scientiarum Fennica Commentationes Biologicae</source><volume>6</volume>: <fpage>1</fpage>–<lpage>237</lpage>.</mixed-citation></ref><ref id="B15"><mixed-citation xmlns:xlink="http://www.w3.org/1999/xlink" xlink:type="simple"><person-group><name name-style="western"><surname>Negrobov</surname><given-names>O</given-names></name></person-group> (<year>1975</year>) <article-title>A review of the genus <italic><tp:taxon-name><tp:taxon-name-part taxon-name-part-type="genus">Syntormon</tp:taxon-name-part></tp:taxon-name></italic> Meigen (<tp:taxon-name><tp:taxon-name-part taxon-name-part-type="order">Diptera</tp:taxon-name-part></tp:taxon-name>, <tp:taxon-name><tp:taxon-name-part taxon-name-part-type="family">Dolichopodidae</tp:taxon-name-part></tp:taxon-name>) from Palaearctic.</article-title><source>Entomologicheskoe Obozrenie</source><volume>54</volume>: <fpage>652</fpage>–<lpage>664</lpage>.</mixed-citation></ref></ref-list></tp:taxon-treatment>
